# Supplementary material for: The Association Between Serum Copper Levels and Proteomics in Mild Cognitive Impairment
Source: Nutrients. 2026 Apr 8;18(8):1171. doi: 10.3390/nu18081171 (PMC13118556; doi:10.3390/nu18081171)
Supplement: Supplementary file 1 [file nutrients-18-01171-s001.zip]

Archive with 1 entries (1 files):
- Supplementary Tables S1-S2.pdf
